# Supplementary material for: MdBBX47, a B-box transcription factor directly and indirectly regulates ALA-induced anthocyanin accumulation in apple
Source: BMC Plant Biol. 2026 Apr 29;26:1038. doi: 10.1186/s12870-026-08838-7 (PMC13270602; doi:10.1186/s12870-026-08838-7)
Supplement: Supplementary file 1 — Supplementary Material 1. [file 12870_2026_8838_MOESM1_ESM.xlsx]

## Sheet:  Table S1. Primer
Table S1. Primer sequences used in this study.
Primer name	Primer Sequence (5’-3’)	Used for
qMdActin F	TGACCGAATGAGCAAGGAAATTACT	qRT-PCR analysis
qMdActin R	TACTCAGCTTTGGCAATCCACATC	qRT-PCR analysis
qMdBBX47 F	TCGCTAAGTCACAGTGTTTCTG	qRT-PCR analysis
qMdBBX47 R	CATAACTTCCTTGAGGCATACC	qRT-PCR analysis
qGUS F	GTAACCACGCGTCTGTTGACTG	qRT-PCR analysis
qGUS R	CTCTGTCTGGCTTTTGGCTGTG	qRT-PCR analysis
qMdCHS F	AGTGACACCCACCTTGATAG	qRT-PCR analysis
qMdCHS R	CTGTCGGGGAGAATGGTTTG	qRT-PCR analysis
qMdF3H F	CTGCTACTACGCTGACATCC	qRT-PCR analysis
qMdF3H R	AATACCCCAGTCCTCACAAG	qRT-PCR analysis
qMdDFR F	ATTTATCTTTACGAGCATCC	qRT-PCR analysis
qMdDFR R	CCCTATCTCCCTCAACTTCT	qRT-PCR analysis
qMdANS F	GTTCCAAATTCCATCGTCAT	qRT-PCR analysis
qMdANS R	TCACCTTTTCCTTGTTCACC	qRT-PCR analysis
qMdUFGT F	CCGCAGCCTTCCCTTTTGCCAC	qRT-PCR analysis
qMdUFGT R	TATTATTGCTGTTGTTGGAAAAGA	qRT-PCR analysis
qMdMATE8-F	CTTCTTACTGTTGCCGATT	qRT-PCR analysis
qMdMATE8-R	TCTGAGCCTGGAGGAACTTTT	qRT-PCR analysis
qMdMATE8-F	CTTCTTACTGTTGCCGATT	qRT-PCR analysis
qMdMATE8-R	TCTGAGCCTGGAGGAACTTTT	qRT-PCR analysis
qMdbHLH3 R	GTAAAGAGTTGCGAAGTGGG	qRT-PCR analysis
qMdbHLH3 F	GTAAAGGTTCTGGCTGAGGT	qRT-PCR analysis
qMdTTG1 F	TTTTGACTGGGCTGAGTTTGAC	qRT-PCR analysis
qMdTTG1 R	AGCAAACACATTGAAGCCACC	qRT-PCR analysis
MdMADS1-F	TGCTGGACCAACTTTCTG	qRT-PCR analysis
MdMADS1-R	TCACTTGCTGGGCATTAG	qRT-PCR analysis
qGSTF12 F	TGGCGACGCTGCATTAATCAAT	qRT-PCR analysis
qGSTF12 R	CAGTCACCAAATGCCCCAGTTT	qRT-PCR analysis
qMYB1 F	GGAAACAGGTGGTCATTGATTG	qRT-PCR analysis
qMYB1 R	GGCTGAGGTCTTATCACATTGGT	qRT-PCR analysis
qMYB10 F	GGAAACAGGTGGTCATTGATTG	qRT-PCR analysis
qMYB10 R	GGCTGAGGTCTTATCACATTGGT	qRT-PCR analysis
qMYB9 F	CTCATTGTCAGGCTCCATAACC	qRT-PCR analysis
qMYB9 R	GAGAAGTTTCTTTCGAGGATCC	qRT-PCR analysis
qMdMYB110a F	AACAGGTGGTCGTTGATTGCTG	qRT-PCR analysis
qMdMYB110a R	TTCGGGGTTGAGGTCTGATCAC	qRT-PCR analysis
qMdNAC33 F	CAGCAAGGCCAAGGACAAA	qRT-PCR analysis
qMdNAC33 R	TTACTGCCAATGCCCGAAC	qRT-PCR analysis
qMdHsfB3a F	CGGACGACGTGATATCCTGGAA	qRT-PCR analysis
qMdHsfB3a R	CTTGTCGTTGCAGAACTCCCAC	qRT-PCR analysis
qMdWRKY71F	TTTTCGTCTATTGAAGGCG	qRT-PCR analysis
qMdWRKY71R	TGAAGGCAAATCGTGGCTC	qRT-PCR analysis
qMdbHLH33 F	GGGGTGAGGGGTACTACAATGG	qRT-PCR analysis
qMdbHLH33 R	TGCTGCTCAGTCTCAGTCTCAC	qRT-PCR analysis
MdBBX47-pBI121 F	aagttaggggtaaagtgtaagtcccGACCATGATTACGCCAAGCTT	Vector construction
MdBBX47-pBI121 R	agtgtggagcaagaagttagtttgACCACCCGGGGATCCTCTAGA	Vector construction
MdBBX47-pCAMBIA1302 F	ACGGGGGACTCTTGACCATGGATGTTGAAGGAAGATCAGAGCA	Vector construction
MdBBX47-pCAMBIA1302 R	AAGTTCTTCTCCTTTACTAGTGAATGATGGAACAATGCCA	Vector construction
MdNBBX47-pHELLSGATE4 F	ggggacaagtttgtacaaaaaagcaggTGCTTGTACAGCTCTCAGGCAA	Vector construction
MdBBX47-pHELLSGATE4 R	ggggaccactttgtacaagaaagctggGGCACAACACTATCTCCTCCAT	Vector construction
MdCHS-pHIS F	gactcactatagggcgaattcggcgagacctcttttggtttt	Vector construction
MdCHS-pHIS R	gattcgcgaacgcgtgagctccgtcgagaaagatcaaatacgac	Vector construction
MdF3H-pHIS F	gactcactatagggcgaattcgttattgaaggaatgcatccgac	Vector construction
MdF3H-pHIS R	gattcgcgaacgcgtgagctctggtgtcgaatttattggttctgt	Vector construction
MdDFR-pHIS F	gactcactatagggcgaattcctcgtgttgattctcgagttca	Vector construction
MdDFR-pHIS R	gattcgcgaacgcgtgagctcggactggggaagcttataaaata	Vector construction
MdANS-pHIS F	gactcactatagggcgaattctgcgcgtataacgctatgattc	Vector construction
MdANS-pHIS R	gattcgcgaacgcgtgagctcgaagcaatggtttaacgggca	Vector construction
MdUFGT-pHIS F	gactcactatagggcgaattcagaatatttctgagtcccctgt	Vector construction
MdUFGT-pHIS R	gattcgcgaacgcgtgagctcaacaagaaatgcatgcgctact	Vector construction
MdGSTF12-pHIS F	gactcactatagggcgaattcgttattgaaggaatgcatccgac	Vector construction
MdGSTF12-pHIS R	gattcgcgaacgcgtgagctcggactggggaagcttataaaata	Vector construction
MdMATE8-pHIS F	gccatggaggccagtgaattcATGGAGGGATATAACGAAAACCTG	Vector construction
MdMATE8-pHIS R	cagctcgagctcgatggatccCTATTCTTCTTTTGAATGATTCCAAAG	Vector construction
MdCHS-pBI121 F	gaccatgattacgccaagcttATGTAATGAATAATATAAGAGAAAGGTAAAAATG	Vector construction
MdCHS-pBI121 R	ggactgaccacccggggatccATCTTGTGTGTATGTGCTTACCGAA	Vector construction
MdUFGT-pBI121 F	gaccatgattacgccaagcttCATTGATCTTCGAGCTTATGTGGA	Vector construction
MdUFGT-pBI121 R	ggactgaccacccggggatccTACAGCTTACAAGGCTAATTAGAAAAGG	Vector construction
MdCHS-pGreenII-0800 F	TTCCTGCAGCCCGGGGGATCCttccgagtacagttgcgtaaac	Vector construction
MdCHS-pGreenII-0800 R	TGTTTTTGGCGTCTTCCATGGtgtatatccgatcgtcgagaaag	Vector construction
MdUFGT-pGreenII-0800 F	TTCCTGCAGCCCGGGGGATCCctgtaccttcatgttcttctggg	Vector construction
MdUFGT-pGreenII-0800 R	TGTTTTTGGCGTCTTCCATGGagttagctaaggttggattggac	Vector construction
MdBBX47-pGEX-4 T-1 F	gccatggctgatatcggatccATGTTGAAGGAAGATCAGAGCAATG	Vector construction
MdBB47-pGEX-4 T-1 R	ttgtcgacggagctcgaattcGAATGATGGAACAATGCCATATCC	Vector construction
MdMYB110a-pGADT7 F	aaaacgacggccagtgaattcATGGAGGGATATAACGTTAACTTGAG	Vector construction
MdMYB110a-pGADT7 R	acgggggactctagaggatccACTCAAGACTGGGACATACAGTTCTT	Vector construction
MdHsfB3a-pGADT7 F	gccatggaggccagtgaattcATGGAGGGTGTGTGTGATGAGC	Vector construction
MdHsfB3a-pGADT7 R	cagctcgagctcgatggatccTTATTTGCATGCTTGAGATAGTAAAACG	Vector construction
MdbHLH3-PGADT7-F	gccatggaggccagtgaattcATGGCTGCACCGCCGCCA	Vector construction
MdbHLH3-PGADT7-R	cagctcgagctcgatggatccAGAGTCAGATTGGGGTATAATTTGATT	Vector construction
MdTTG1-pGADT7-F	gccatggaggccagtgaattcATGGAGAACTCTACGCAAGAATCC	Vector construction
MdTTG1-pGADT7-R	cagctcgagctcgatggatccAACCTTCAAAAGCTGCATCTTGT	Vector construction
pGADT7-AD	AGATGGTGCACGATGCACAG	Vector detection
pGADT7-T7	TAATACGACTCACTATAGGGCG	Vector detection
MdMYB9-pGADT7-F	gccatggaggccagtgaattcATGGCTCAGAATCATGAGAGGG	Vector construction
MdMYB9-pGADT7-R	cagctcgagctcgatggatccGCACTTACCAGCAATTTTCCAAA	Vector construction
MdERF78-pGADT7-F	gccatggaggccagtgaattcATGGACGCTCAGTCGCAGC	Vector construction
MdERF78-pGADT7-R	cagctcgagctcgatggatccAGGCTTTGAAGTACAGGAAACAACA	Vector construction
MdWRKY71-pGADT7- F	GCCATGGAGGCCAGTGAATTCATGTCTGATCAGGAACCGAAAGA	Vector construction
MdWRKY71-pGADT7- R	CAGCTCGAGCTCGATGGATCCTCAAGGCTCTTGTTTGAGGAACA	Vector construction
MdMYB110a-pGreenII 62-SK F	cgctctagaactagtggatccATGGAGGGATATAACGTTAACTTGAG	Vector construction
MdMYB110a-pGreenII 62-SK R	gtcgacggtatcgataagcttACTCAAGACTGGGACATACAGTTCTT	Vector construction
MdMYB110a-pBI121 F	gaccatgattacgccaagcttCATCTCTGTACGAGATAAATTATCACCA	Vector construction
MdMYB110a-pBI121 R	ggactgaccacccggggatccCTTCTTGTACAACAAAGTGCTAGCC	Vector construction
pET32a-MdMYB110a F	GCCATGGCTGATATCGGATCCATGTCTGATCAGGAACCGAAAGA	Vector construction
pET32a-MdMYB110a R	TTGTCGACGGAGCTCGAATTCAGGCTCTTGTTTGAGGAACATGG	Vector construction
CaMV35S	ACGCACAATCCCACTATCCTTC	Vector detection
PDK intron	CTTTTATCTTCTTCGTCTTACAC	Vector detection
pGEX-4T-1-MdMYB110a F	GATCTGGTTCCGCGTGGATCCATGGGGAGAGGAAGAGTGGAGC	Vector construction
pGEX-4T-1-MdMYB110a R	CTCGAGTCGACCCGGGAATTCTCAAAGCATCCATCCAGGGA	Vector construction
nLuc-F	CCTTCGCAAGACCCTTCCTC	Vector detection
nLuc-R	CCAGCGGTTCCATCTTCCAG	Vector detection
cLuc-F	AAGAAGGGCGGAAAGATCGC	Vector detection
cLuc-R	GACGAACGTTGTCGAAACCG	Vector detection
MdBBX47-cLUC- F	TACGCGTCCCGGGGCGGTACCTGTGACTACTGCCAGGTTCAA	Vector construction
MdBBX47-cLUC- R	ACGAAAGCTCTGCAGGTCGACTAGTCATAAGCTTCACCAGCT	Vector construction
MdHY5-nLUC- F	ACGGGGGACGAGCTCGGTACCTAAAGAAGGCATGGAAAGCGA	Vector construction
MdHY5-nLUC- R	CGCGTACGAGATCTGGTCGACGCTCAGAATTCTTCTGCTCCA	Vector construction
MdHY5-BD-F	ATGGCCATGGAGGCCGAATTCAGCTCTGCATTCCATCTTGAA	Vector construction
MdHY5-BD-R	CCGCTGCAGGTCGACGGATCCAGCTCAGAATTCTTCTGCTCC	Vector construction
BD-F	ACAGTTGACTGTATCGCCGG	Vector detection
BD-R	AATTAGCTTGGCTGCAAGCG	Vector detection
MdBBX47-pGADT7-F	GCCATGGAGGCCAGTGAATTCCTTTCCTGTGCAAAGCGGATG	Vector construction
MdBBX47-pGADT7-R	CAGCTCGAGCTCGATGGATCCAGTTGGGTTGGCATTTGAATG	Vector construction
	s

## Sheet: Table S2. Protein sequence
Table S2. Protein sequence and gene name of BBX transcription factors associated with anthocyanins in different species
Gene Name	Gene ID	Protein sequence
AtBBX22	AT1G78600	MKIQCNVCEAAEATVLCCADEAALCWACDEKIHAANKLAGKHQRVPLSASASSIPKCDICQEASGFFFCLQDRALLCRKCDVAIHTVNPHVSAHQRFLLTGIKVGLESIDTGPSTKSSPTNDDKTMETKPFVQSIPEPQKMAFDHHHHQQQQEQQEGVIPGTKVNDQTSTKLPLVSSGSTTGSIPQWQIEEIFGLTDFDQSYEYMENNGSSKTDVLKMKLLDSACLGKKLEKADTSRRGDSDSSSMMRSAEEDGEDNNNCLGGETSWAVPQIQSPPTASGLNWPKHFHHHSVFVPDITSSTPYTGSSPNQRVGKRRRRF
AtBBX24	AT1G06040	MKIQCDVCEKAPATVICCADEAALCPQCDIEIHAANKLASKHQRLHLNSLSTKFPRCDICQEKAAFIFCVEDRALLCRDCDESIHVANSRSANHQRFLATGIKVALTSTICSKEIEKNQPEPSNNQQKANQIPAKSTSQQQQQPSSATPLPWAVDDFFHFSDIESTDKKGQLDLGAGELDWFSDMGFFGDQINDKALPAAEVPELSVSHLGHVHSYKPMKSNVSHKKPRFETRYDDDDEEHFIVPDLG
AtBBX25	AT2G31380	MKIQCDVCEKAPATLICCADEAALCAKCDVEVHAANKLASKHQRLFLDSLSTKFPPCDICLEKAAFIFCVEDRALLCRDCDEATHAPNTRSANHQRFLATGIRVALSSTSCNQEVEKNHFDPSNQQSLSKPPTQQPAAPSPLWATDEFFSYSDLDCSNKEKEQLDLGELDWLAEMGLFGDQPDQEALPVAEVPELSFSHLAHAHSYNRPMKSNVPNKKQRLEYRYDDEEEHFLVPDLG
FaBBX22	XM_004309761.2	MKIQCNVCEAAEATVLCCADEAALCWACDEKVHAANKLASKHQRVPLSASHLPKCDICQEAVGYFFCLEDRALLCRKCDVAIHTVNSFVSGHRRFLLTGIKVGLEPNPPGRSGSGGGVAGSSSSVKSESGAVAKCEGNNQLAEECKVAPESVAGMGFSGGSGAGAGSVPQWPMEEFLRFADFDQSFGYMDNGSSKADCGKLGDSDSSVLRSPEEELEDYECIGQVPELSWMVPQVPSPPTSSGLYWPKTYQNPLDSAVFVPDVNYSDMQNYLHYQQNGTVSKRRRQL
FaBBX24	XM_004302690	MKIQCDVCEKAPATVICCADEAALCAKCDVEVHAANKLASKHQRLVLESLSNKLPRCDICQDKAAFIFCVEDRALFCQDCDESIHSGNTLSANHQRFLATGIRVALSSACNNKDAQTSSLDPPNQTTSHLVSTKLPNSLFSPPWAVDDLLQLSDFESSDKKESLEFGELEWMADMGLFGEHFPQDALAAAEVPQLPVSQSSNYTSYRPPKSNSPYKKPRIEIPDDDDEHFTVPDLGI
MaBBX20	MW160172	MGSLCDFCGEQRSMIYCRSDAASLCLSCDRNVHSANALSRRHSRTLLCDRCVSQPAIMRCIEENVSLCHNCDWNAHSGMASASEHTRHTINCYSGCPSASELSRIWSFVLEFPSMDDSNCEQGLGLMSINENSVSTCWGAPGSNSNIDETMNDLANMDKFNSWIGSSSTSAINPPPGSAQPTGSVESTTPKLCGAETKDPKICKDDFYEDFTVDDVEFNFENYEELFGGSHNQPGELFDDAGIDGFFDVTEMSVTNSDGPGEFVAEVISAGNLKSMQPACSNAASVDSLMSNLGTKADPSVSFPARKAHSSLSLSFSGLTGDSSAGDYPEMTSMLLMGEPPWYTTGAECSSFPAANRDSAVMRYKEKKKNRKFEKKIRYVSRKTRADVRKREKGRFVKA…
MdBBX20	MDP0000177126	MGYMCDFCGNQRSMVYCRSDDACLCLSCDRNVHSANALSRRHSRALICDRCNSQPAXVRCTEERMSLCQNCDXMXHEXSTSASMHKRQTLNCYXGCPSSAELSSIWSFVSELPSNGESACEQEMGLMSIADNSTATDWNQSESNTRQNASGADEVNAAHSMHKSGVLVGSPSLPERNHARHVVGQLSGSVNASLPKLYSHGPKGSGLPEDDDLYDGFDMDEMDLNLENYDELFGVSLNHSEELFKNGGIDSLFGARNMCRNYQDAVAAEGSSVGLGNTPQPACSNAASADSVMSRKTDPIICFPAKQAHSNLSFSGVTGESSAGDCQDCGASSMLLMGEPPWCPPCPESSMQSANRSNAVMRYKEKKKARKFEKRVRYASRKARADVRKRVKGRFIKAG…
MdBBX22	MDP0000298804	MKIQCNVCEAAEANVLCCADEAALCWACDEKVHKANKLASKHQRVPLSSSHMPKCDICQEAVGYFFCLEDRALLCRKCDVAVHTANSFVSAHRRFLLTGIKVGPEPAQPDFGDGDGVGVGVGVGADASSSTMKSRPGSGSGSVSRCETQDSLPVECKAALPGVAGGMSFTGGSAAGTVPQCYIDEFLGLSDLDQSFGYIDNGSSKADCGKLGEYGSPVLRSSEEELDDYECIGEVPEASWMVPQIPSPPTASGLYWPKSLQNPSDSSTMFVPDICHSQMENPFCSQHNGTVSKHXRQF
MdBBX47	MDP0000782323	MGYMCDYCQVQRSMVHCRSDAACLCLSCDRNVHSANALSRRHLRTLICERCNSQPALVRCTEERVSLCQNCDWMGHQASTSASGHKRQTLNCYSGCPSSAELSSIWSFVSDLPSNGESACEQEMGLMSIAENSTRSEWSQTESNTRQSASGADEVNPAHSMEKSGILVGSSSVPERSHARHVVGQLSGSVNASLPKLYSHGGKGTGLPEDDDLYDDLDMDEMELNLENYDELFGVSLNHSEELFKNGGIDSLFGAKNVSRDCQDAVAADGSSFGLGNAPQPACSNAASADSVMSTKTDPVICFPAKQAHSNLSFSGXTGESSAGDCQDCGASSTPWXPPCPESSMQSANRSNAVMRYKEKKKARKFEKRVRYASRKARADVRKRVKGRFIKAGEAYDYD…
PavBBX9	Pav_sc0000405.1_g160.1.mk	MEPLCEFCGVVRAVVYCKSDLARLCLHCDGCVHSANILSRRHPRSLLCDKCNAQPAIVRCMDEKLSLCQSCDQWNHNSGGTTTGMGGHRTHALTCYTDCPSLSEFSRIWSSVLDGSSSSGFETNCGGGGGGNNNWDQSLGSAQVPINDQTNCIGNALERRDNSERSLGVVTSKLSGSLDQSSCAKFEPWMARSTLISANLNGIPQGNKDQAPFLPQESSLSKDSNDLCDGLNIDDVPLNFENAEGIFSCPQGPSRYQFEDGEMDCLLMGKNLSVTESNGPNDNAVQASSSGPQDCVAFQSSCGSDNVMPAMNGSANCLLMNPTCSRNINLGFPTGQVHSSMSLSLSSMSRESNPDYQDCGLSPIFLTGEPWDSAMEASSPQARDKAKMRYKEKKKTRTY
PgBBX5	LOC116195293	MKIQCDVCERAPATVICCADEAALCAKCDLEVHAANKLASKHQRLLLQSLSNKLPLCDICREKPAFIFCVEDRALFCQDCDEPIHSASSLSANHQRFLATGIRVALSSSSNCTKDAEKTDGEPPSKKGPQPVMKTPQQQQQQSPSFASSWGMDELLQFPDFDSSDKKEQLEFGELDWIADMGLFSDQIPPQEGLAAAEVPQLPLQTSHNYAPYRTAKSNMPQKKPRFEIRDDDDEYFTVPDLG
SlBBX20	XP_004244294.1	MKIQCDVCNKKEAIVFCTADEAALCDDCDHRVHHVNKLASKHQRFSLVQPSPKQAPMCDICQERRGFLFCQQDRAIMCRECDIPIHKANEHTQKHNRYLLTGIKLSANSALYSAPSQSQSQSQSAISSADSCVSNLKSKDSTSKPVAGSVFVSPAIISNSTKGGAVSSAVESVKVVKEKVGGCNNNVQFVNGGGNNLTSSISEYLEMLPGWHVEDFLDCSTPNVYSKNIGDEDMLSFWDTDLESQFSSFPPQNVGIWVPQAPPLQESKQETQIQFFPSQNLNFGGQIGLKESREVTNIKSSRKWTDDNSFAVPQMKPPSTSFKRTRTLWMQDRSCELCNQQATLYCASDSAFLCFHCDSRVHGANFLVARHVRQPLCSNCKGLAGDAISGEGVPPSVRW…
